# Supplementary material for: Surveillance for Seasonal Influenza Virus Prevalence in Hospitalized Children with Lower Respiratory Tract Infection in Guangzhou, China during the Post-Pandemic Era
Source: PLoS One. 2015 Apr 13;10(4):e0120983. doi: 10.1371/journal.pone.0120983 (PMC4395028; doi:10.1371/journal.pone.0120983)
Supplement: S1 Dataset — (XLSX) [file pone.0120983.s001.xlsx]

## Sheet: Sheet1
Patient	Sex	Age	Cost (RMB)	Duration of hpostialization (days)	Diagnosis	Secondhand smoke	Caesarean	Prematurity	Underlying condition	Febrile seizures	Shivering	Headache	Myalgia	Acratia	Rhinocleisis	Runny nose	Sneezing	Trachyphonia	Cough	Sputum production	Wheezing	Tachypnea	Vomiting	Loss of appetite	Stomachache	Diarrhea	Breathing rate	Blood pressure (mmHg)	Heart beat rate	Crackles	three-concave sign	Lymphadenopathy	Antiadoncus	Throat herpes	Mycoplasma Pneumoniae	Bacterial infection	ALT	LDH	WBC	RBC	Neutrophils (%)	Lymphocytes (%)	Hb	PLT	Highest body temperature (°C)
H3N2	F	2	5620.71	10	Pneumonia	Yes	Yes	2	No	No	No	No	No	No	Yes	Yes	Yes	No	Yes	No	No	No	No	No	No	No	32	75/45	132	No	No	No	No	No	No	No	26	-	12.67	5.61	64.4	25.5	110	331	36.3
H3N2	M	5	2911.14	6	Acute bronchitis	No	No	2	No	No	No	No	No	No	Yes	Yes	No	No	Yes	No	Yes	No	No	No	No	No	36	86/54	112	No	No	No	No	No	No	No	20	337	7.66	4.17	39.3	40.1	105	224	36.5
H3N2	M	17	13654	15	Pneumonia	Yes	Yes	2	Others	No	No	No	No	No	Yes	Yes	No	No	Yes	No	Yes	No	Yes	Yes	No	No	40	80/45	123	Yes	No	Yes	No	No	No	No	22	304	9.73	.	23.5	66.7	132	145	36.9
H3N2	F	12	2742.75	6	Pneumonia	No	Yes	2	No	No	No	No	No	No	No	No	No	No	Yes	No	No	No	No	Yes	No	No	34	86/52	124	Yes	No	No	No	No	No	No	20	290	18.32	5.14	51.9	42.2	129	321	37.4
H3N2	M	12	5007.93	11	Acute bronchitis	Yes	No	2	Neurologic	No	No	No	No	No	No	No	No	No	Yes	Yes	No	No	Yes	No	No	No	30	96/57	115	No	No	No	Yes	No	No	No	17	285	13.15	3.94	14.3	70.3	104	438	36.8
H3N2	M	34	2667.55	6	Acute bronchitis	No	No	2	No	No	No	No	No	No	Yes	Yes	No	No	Yes	No	No	No	No	No	No	No	32	86/54	132	No	No	No	Yes	No	Yes	No	13	285	10.88	4.71	14	66.7	108	412	36.8
H3N2	F	48	4851.54	7	Pneumonia	Yes	No	1	No	No	No	No	No	No	Yes	Yes	Yes	No	Yes	No	No	No	No	No	No	No	24	90/60	124	Yes	No	Yes	Yes	No	No	No	-	283	9.21	3.1	19.2	69.4	95	366	36.5
H3N2	F	72	3627.15	8	Acute bronchitis	No	No	2	Pulmonary	No	Yes	No	No	No	Yes	Yes	No	No	Yes	Yes	No	No	No	No	No	No	22	86/58	116	No	No	Yes	Yes	No	No	No	13	281	7.76	4.24	29.4	53.1	119	490	36.5
H3N2	M	9	8067.93	21	Acute bronchitis	No	No	2	Others	No	No	No	No	No	No	Yes	No	No	Yes	No	No	No	No	Yes	No	No	28		120	No	No	No	No	No	Yes	No	20	267	17	4.81	29.5	60.9	143	372	36.8
H3N2	M	9	3300	7	Pneumonia	Yes	No	2	No	No	No	No	No	No	No	No	No	No	Yes	No	No	No	No	No	No	No	32	86/54	110	Yes	No	No	No	No	No	No	14	241	10.94	4.22	72.7	20.5	122	306	36.5
H3N2	F	59	6113.42	12	Pneumonia	Yes	Yes	1	No	No	No	No	No	No	No	No	No	No	Yes	No	No	No	No	Yes	No	No	27	88/56	116	No	No	Yes	No	No	No	No	14	183	8.45	4.93	39.2	49.7	137	330	36.5
H3N2	M	17	6422.7	10	Pneumonia	No	No	2	No	No	No	No	No	No	No	No	No	No	Yes	No	No	No	No	No	No	No	30	85/52	120	No	No	Yes	Yes	No	No	No	-	-	9.3	4.13	6.7	88.5	115	324	36.8
H3N2	M	17	6441.04	8	Pneumonia	Yes	No	2	Pulmonary	No	No	No	No	No	No	No	No	No	Yes	No	Yes	No	No	No	No	No	38	90/54	140	Yes	Yes	No	No	No	No	No	18	247	12.71	4.17	48.9	37.7	125	288	37.5
H3N2	M	8	3166.45	3	Acute bronchitis	No	No	2	Others	No	No	No	No	No	Yes	Yes	No	No	Yes	Yes	No	No	No	No	No	No	30	84？47	130	No	No	No	No	No	No	No	18	-	11.1	.	33	59	114	635	37.9
H3N2	M	43	2146.99	5	Acute bronchitis	No	No	2	No	No	No	No	No	No	No	No	No	No	Yes	No	No	No	Yes	Yes	Yes	No	28	85/58	136	No	No	Yes	Yes	No	No	No	24	228	14.05	.	.	61.9	.	.	37.9
H3N2	F	120	11371.1	9	Pneumonia	No	Yes	2	No	No	No	No	No	No	No	Yes	No	No	Yes	Yes	No	No	No	Yes	No	No	28	96/50	130	Yes	No	No	Yes	No	Yes	No	-	-	6.11	4.17	14.3	78.7	103	244	38
H3N2	M	55	4824.79	10	Acute bronchitis	No	No	2	Pulmonary	No	No	No	No	No	No	No	No	No	Yes	Yes	Yes	Yes	No	No	No	No	36	86/41	125	Yes	No	No	No	No	No	No	13	274	16.06	2.85	19.2	68.6	66	574	38.1
H3N2	M	48	3326.53	9	Acute bronchitis	No	Yes	2	No	No	Yes	No	No	No	No	Yes	No	No	Yes	Yes	No	No	No	Yes	No	No	26		118	No	No	Yes	Yes	No	No	No	12	173	14.76	4.36	32.9	54.3	116	258	38.1
H3N2	M	37	1809.11	4	Pneumonia	Yes	Yes	2	Pulmonary	No	No	No	No	No	Yes	Yes	Yes	No	Yes	No	No	No	No	No	No	No	28		124	No	No	No	Yes	No	No	No	21	284	19.43	4.4	75.6	16.2	129	135	38.2
H3N2	F	6	3442.16	6	Pneumonia	No	No	2	No	No	No	No	No	No	No	Yes	No	No	Yes	Yes	Yes	No	Yes	No	No	Yes	30	86/46	128	Yes	No	No	No	No	No	No	13	258	5.18	4.53	29.4	52.4	125	223	38.3
H3N2	M	48	4998.54	8	Pneumonia	No	Yes	2	Others	No	No	No	No	No	No	No	No	No	Yes	No	Yes	Yes	Yes	No	No	No	30	90/60	124	Yes	No	Yes	Yes	No	No	No	18	224	9.79	4.01	51.3	33	105	324	38.4
H3N2	M	18	4072.22	9	Pneumonia	No	Yes	2	No	No	No	No	No	No	No	Yes	No	No	Yes	Yes	No	No	No	No	No	No	32	80/42	152	No	No	Yes	Yes	No	No	No	27	222	19.13	3.84	33.5	55.9	108	403	38.4
H3N2	M	48	10545.1	13	Pneumonia	No	Yes	2	Pulmonary	No	No	No	No	No	No	No	No	No	Yes	No	Yes	No	No	Yes	No	No	30	92/60	142	Yes	No	No	No	No	No	No	-	420	4.7	.	48	38	100	209	38.5
H3N2	F	8	1871.51	6	Acute bronchitis	No	No	2	No	No	No	No	No	No	No	No	No	No	Yes	No	No	No	Yes	No	No	No	32	80/46	126	No	No	No	No	No	No	No	17	330	15.75	3.33	29.5	65	84	559	38.5
H3N2	M	5	6599.45	13	Pneumonia	Yes	No	2	Others	No	No	No	No	No	Yes	Yes	Yes	No	Yes	No	Yes	No	No	No	No	No	28	90/60	120	Yes	No	No	No	No	No	No	27	264	10.99	4.87	11.6	68	119	534	38.5
H3N2	F	31	5346.02	10	Acute bronchitis	No	No	2	others	Yes	No	No	No	No	Yes	Yes	No	No	Yes	No	Yes	No	No	Yes	No	No	28	86/54	106	No	No	No	Yes	No	No	No	30	237	6.15	4.39	41.3	49.7	127	264	38.5
H3N2	M	6	9631.14	15	Pneumonia	No	No	2	No	No	No	No	No	No	No	No	No	No	Yes	No	Yes	Yes	No	No	No	No	44	82/44	140	Yes	No	No	No	No	No	No	18	216	14.3	.	.	36	94	274	38.5
H3N2	F	19	2477.84	6	Acute bronchitis	Yes	Yes	1	No	No	No	No	No	No	No	Yes	No	No	Yes	No	No	No	No	No	No	No	30	84/57	136	No	No	Yes	Yes	No	No	No	13	304	10.5	.	21	70	105	555	38.6
H3N2	M	8	2540.59	5	Pneumonia	No	No	2	No	No	No	No	No	No	No	No	No	No	Yes	No	No	Yes	No	No	No	No	32		140	No	No	No	No	No	No	No	29	214	7.99	5.38	36.3	52.8	107	324	38.6
H3N2	M	12	28569.2	31	Pneumonia	No	No	2	No	No	No	No	No	No	No	No	No	Yes	Yes	No	No	Yes	No	No	No	No	32	84/50	140	Yes	No	No	No	No	No	No	25	212	3.52	4.37	20.2	55.7	123	160	38.6
H3N2	M	9	4194.81	8	Pneumonia	No	No	2	Others	No	No	No	No	No	Yes	Yes	No	No	Yes	No	Yes	Yes	No	Yes	No	No	50		160	Yes	No	No	No	No	No	No	21	347	6.73	4.55	50.4	38.8	117	361	38.7
H3N2	M	9	6388.24	11	Acute bronchitis	Yes	Yes	2	No	Yes	Yes	No	No	No	No	Yes	No	No	Yes	No	No	No	No	No	No	Yes	32	76/49	146	No	No	No	No	No	No	No	19	243	5.5	4.56	13.6	67.3	122	220	38.7
H3N2	M	48	3851.03	8	Acute bronchitis	No	Yes	2	No	No	Yes	No	No	No	No	Yes	No	No	Yes	No	No	No	No	No	No	No	30		150	No	No	Yes	Yes	No	No	No	8	230	4.7	4.81	11	62	114	177	38.7
H3N2	F	36	1811.58	5	Acute bronchitis	Yes	No	2	No	No	Yes	No	No	No	Yes	Yes	No	No	Yes	Yes	No	No	Yes	No	No	No	24	84/52	124	No	No	No	Yes	No	No	No	16	291	14.1	.	29	63	105	413	38.8
H3N2	F	36	3574.82	7	Pneumonia	No	No	0	No	No	No	No	No	No	No	Yes	No	No	Yes	No	No	No	No	Yes	No	No	24	112/71	95	Yes	No	No	Yes	No	No	No	21	196	12.89	4.12	29.7	56.8	107	580	38.8
H3N2	M	36	5033.84	8	Pneumonia	No	Yes	2	Pulmonary	No	No	No	No	No	No	Yes	No	No	Yes	No	No	No	No	No	No	No	22	86/50	105	No	No	Yes	Yes	No	Yes	No	11	300	12.64	4.5	18.8	70.1	124	324	38.9
H3N2	M	132	24480.9	53	Pneumonia	Yes	Yes	2	Others	No	No	No	No	No	No	No	No	No	No	No	No	No	No	No	No	No	20	96/62	86	No	No	No	No	No	No	No	15	194	8.88	4.5	27.4	64.8	125	262	38.9
H3N2	M	12	6342.48	11	Pneumonia	No	Yes	2	Others	No	No	No	No	No	Yes	Yes	No	No	Yes	No	Yes	No	No	No	No	No	34	86/54	142	Yes	No	No	No	No	No	No	-	-	6.28	5.09	17.4	65.9	127	397	39
H3N2	M	33	3072.92	6	Pneumonia	No	No	2	CVA	No	No	No	No	No	No	Yes	Yes	No	Yes	No	No	No	No	No	No	No	28	92/59	120	Yes	No	No	Yes	Yes	No	No	75	-	20.68	.	55.7	35	118	367	39
H3N2	M	55	3820.92	6	Pneumonia	Yes	No	2	No	No	No	No	No	No	Yes	Yes	No	No	Yes	No	No	No	No	Yes	No	No	24	86/54	118	No	No	No	Yes	No	No	No	40	-	.	.	.	.	.	.	39
H3N2	F	38	8978.14	16	Acute bronchitis	Yes	Yes	1	No	No	No	No	No	No	Yes	Yes	No	No	Yes	No	Yes	Yes	Yes	No	No	No	28	86/56	120	Yes	No	Yes	Yes	No	No	No	35	-	11.25	.	52.2	37.3	101	258	39
H3N2	M	16	2383.51	4	Acute bronchitis	Yes	No	2	No	No	No	No	No	No	Yes	Yes	No	No	Yes	Yes	No	No	No	Yes	No	Yes	28	82/54	110	No	No	Yes	Yes	No	No	No	19	407	11.38	5.56	64.4	21.7	114	265	39
H3N2	M	48	4208.79	8	Pneumonia	Yes	No	2	No	No	No	No	No	No	No	Yes	No	No	Yes	No	No	No	No	Yes	No	No	26		126	Yes	No	No	No	No	No	No	17	402	3.36	4.11	19.4	73.5	113	111	39
H3N2	M	11	4383.7	10	Pneumonia	Yes	No	2	No	No	No	No	No	No	No	No	No	Yes	Yes	No	No	No	No	Yes	No	No	28		108	No	No	No	No	No	No	No	9	304	7.37	5.8	29	60.2	108	304	39
H3N2	M	17	1941.4	4	Pneumonia	No	Yes	2	No	No	No	No	No	No	No	No	No	No	Yes	No	No	No	No	No	No	No	28	92/57	126	No	No	No	Yes	No	No	No	21	293	5.31	4.84	14.1	73.1	114	240	39
H3N2	M	60	4874.67	7	Pneumonia	Yes	Yes	2	Pulmonary	No	Yes	No	No	No	No	Yes	No	No	Yes	Yes	No	No	Yes	Yes	Yes	No	32	92/60	124	No	No	No	Yes	No	No	No	112	281	5.86	5.03	11.2	67.4	95	362	39
H3N2	M	50	4360.16	15	Pneumonia	No	Yes	2	Others	No	No	No	No	No	No	Yes	No	No	Yes	No	No	No	No	No	No	No	26	98/60	112	Yes	No	Yes	No	No	No	No	20	277	26.22	4.34	16.5	67.5	113	800	39
H3N2	F	2.25	277.04	6	Acute bronchitis	No	No	2	No	No	No	No	No	No	No	No	No	No	Yes	No	No	No	No	No	No	No	33	86/56	130	No	No	No	Yes	No	No	No	20	272	5.14	4.47	52.9	38.2	129	191	39
H3N2	M	8	2931.84	12	Pneumonia	No	No	2	No	No	No	No	No	No	No	No	No	No	Yes	No	Yes	No	No	No	No	No	30	79/48	130	Yes	No	No	No	No	No	No	-	263	6.32	4.35	50.5	32.5	128	190	39
H3N2	M	6	1558.67	4	Pneumonia	Yes	Yes	2	Others	No	No	No	No	No	Yes	Yes	No	No	Yes	No	Yes	No	No	Yes	No	No	32	75/45	124	Yes	No	No	No	No	No	No	34	262	6.76	4.56	35	54.9	126	411	39
H3N2	F	9	3671.94	10	Pneumonia	No	No	2	No	No	No	No	No	No	Yes	Yes	No	No	Yes	No	No	No	No	No	No	No	28	86/50	150	Yes	No	No	No	No	No	No	22	249	7.54	4.99	29.6	60.3	126	180	39
H3N2	M	36	5544.22	6	Acute bronchitis	No	No	2	Pulmonary, others	No	No	No	No	No	Yes	Yes	No	No	Yes	Yes	No	No	No	Yes	No	No	26	84/60	116	No	No	Yes	Yes	No	No	No	33	246	17.88	4.56	35.7	58.1	127	475	39
H3N2	M	0.58	2229.25	5	Pneumonia	No	Yes	2	No	No	No	No	No	No	Yes	Yes	No	No	Yes	No	No	No	No	No	No	No	28	70/38	166	Yes	No	No	No	No	No	No	20	246	7.54	4.99	29.6	60.3	126	180	39
H3N2	M	120	12760.4	15	Pneumonia	No	No	2	Others	No	No	No	No	No	No	No	No	No	Yes	Yes	No	Yes	No	No	No	No	20	96/60	96	No	No	Yes	Yes	No	No	No	37	245	9.96	4.52	67.9	.	125	223	39
H3N2	F	34	4558.23	8	Pneumonia	No	No	2	Pulmonary	No	No	No	No	No	Yes	Yes	No	No	Yes	No	Yes	No	No	No	No	No	30	100/72	135	Yes	No	No	Yes	No	No	No	15	245	6.39	4.72	44.3	45.8	139	115	39
H3N2	M	12	5716.91	8	Pneumonia	No	No	2	Others	No	No	No	No	No	No	No	No	No	Yes	No	Yes	No	No	Yes	No	No	28	90/55	116	Yes	No	No	Yes	No	No	No	51	240	.	6.2	55	32	104	317	39
H3N2	M	24	3803.15	6	Acute bronchitis	No	Yes	2	No	No	No	No	No	No	No	Yes	No	No	Yes	No	No	No	No	No	No	No	28		110	No	No	Yes	Yes	No	No	No	41	233	12.72	5.17	39.4	42.5	140	306	39
H3N2	M	26	3347.64	8	Pneumonia	No	Yes	2	No	No	No	No	No	No	No	Yes	No	No	Yes	Yes	Yes	No	No	No	No	No	30	84/50	130	Yes	No	No	Yes	No	No	No	20	223	7.06	4.15	17.2	70.3	114	338	39
H3N2	M	20	4046.15	8	Pneumonia	Yes	No	2	Others	No	No	No	No	No	No	No	No	No	Yes	Yes	No	No	No	Yes	No	No	22	85/58	100	No	No	No	No	No	No	No	-	219	26.02	5.19	76.7	10.2	156	431	39
H3N2	M	36	4339.64	8	Pneumonia	No	No	2	No	No	No	No	No	No	No	No	No	No	Yes	No	Yes	No	No	No	No	No	32	90/60	118	No	No	No	No	No	No	No	21	216	17.89	4.58	68.7	20.4	129	460	39
H3N2	M	60	7529.54	11	Pneumonia	No	No	2	Pulmonary	No	No	No	No	No	No	No	No	No	Yes	No	Yes	No	No	No	No	No	24	90/60	105	Yes	No	No	Yes	No	No	Yes	-	-	5.5	.	11	75	.	.	39.1
H3N2	M	18	3495.41	8	Pneumonia	No	Yes	2	No	No	No	No	No	No	No	Yes	No	No	Yes	No	No	Yes	No	No	No	No	40	82/48	146	Yes	No	No	Yes	No	No	No	20	254	7.55	3.75	43.8	40.8	110	236	39.1
H3N2	M	43	3749.92	7	Pneumonia	No	No	2	No	No	No	No	No	No	No	No	No	No	Yes	No	No	No	No	No	No	No	28	87/65	120	Yes	No	Yes	Yes	No	No	Yes	-	-	4.33	.	47.3	40.9	135	126	39.2
H3N2	M	5	3477.52	42	Acute bronchitis	No	Yes	2	Others	No	No	No	No	No	Yes	No	No	No	Yes	No	No	No	No	Yes	No	No	30	80/50	143	No	No	Yes	No	No	No	No	13	-	12.59	4.56	16.9	66.9	109	419	39.2
H3N2	F	24	2580.66	5	Acute bronchitis	No	No	2	Others	No	No	No	No	No	No	Yes	No	No	Yes	No	No	No	No	No	No	No	25	92/65	100	No	No	No	Yes	No	No	Yes	-	323	10.52	4.96	13.5	73	120	326	39.2
H3N2	M	7	3477.53	7	Acute bronchitis	No	Yes	2	Others	No	No	No	No	No	No	No	No	No	Yes	No	No	No	No	Yes	No	No	30		110	No	No	No	No	No	No	No	16	299	4.58	4.45	42	47	126	208	39.2
H3N2	M	9	4937.07	12	Pneumonia	No	Yes	2	No	No	No	No	No	No	No	No	No	No	Yes	Yes	No	No	Yes	No	No	No	32	80/50	124	No	No	No	No	No	No	No	35	223	5.23	4.54	31.9	59.1	122	152	39.2
H3N2	M	19	3540.48	7	Pneumonia	No	Yes	2	No	No	No	No	No	No	Yes	Yes	No	No	Yes	No	No	No	No	No	No	No	29	80/45	130	Yes	No	Yes	No	No	No	No	13	172	5.41	4.23	37.9	49	117	166	39.2
H3N2	M	12	16211.7	28	Pneumonia	No	No	2	Cardiac	No	No	No	No	No	No	No	No	No	Yes	No	No	Yes	No	No	No	No	32	82/56	122	Yes	No	No	Yes	No	No	No	-	325	4.9	4.97	36.7	55.4	127	253	39.3
H3N2	F	84	11715.2	20	Pneumonia	No	No	2	No	No	No	No	No	No	No	No	No	No	Yes	No	No	No	No	Yes	No	No	29	105/70	128	No	No	Yes	Yes	No	Yes	No	37	267	3.2	.	41	48	134	209	39.3
H3N2	F	42	22405.1	30	Pneumonia	Yes	Yes	2	No	No	Yes	Yes	No	No	No	No	No	No	Yes	No	No	No	Yes	No	No	No	45	92/56	142	Yes	No	No	No	No	Yes	No	13	257	6.11	4.79	60.9	31.8	142	204	39.3
H3N2	M	5	5637.3	11	Pneumonia	No	No	2	No	No	No	No	No	No	No	Yes	No	No	Yes	No	Yes	No	No	No	No	No	36	84/56	132	Yes	No	No	No	No	No	Yes	-	-	12.2	4.46	32.6	57	114	391	39.4
H3N2	M	9	2546.53	5	Pneumonia	No	No	2	No	No	No	No	No	No	Yes	Yes	Yes	No	Yes	No	Yes	No	No	No	No	No	27	80/56	130	No	No	Yes	Yes	No	No	No	25	-	7.92	.	50.9	38.1	119	208	39.4
H3N2	F	44	3751.67	7	Pneumonia	No	Yes	2	No	No	No	No	No	No	Yes	Yes	No	No	Yes	No	No	No	No	No	No	No	26	90/60	120	Yes	No	Yes	No	No	No	No	33	415	10.07	3.9	35.1	53.9	95	382	39.4
H3N2	M	7	5956.93	12	Pneumonia	Yes	Yes	2	No	No	No	No	No	No	Yes	Yes	No	No	Yes	No	No	No	No	No	No	No	30	82/48	130	Yes	No	No	No	No	No	No	18	316	9.29	4.7	14.6	79.3	117	379	39.4
H3N2	F	1	7691.06	13	Acute bronchitis	Yes	No	2	Others	No	No	No	No	No	Yes	Yes	No	No	Yes	No	Yes	No	No	No	No	No	36	80/40	138	No	No	No	No	No	No	No	22	259	6.39	4.37	27.9	54	122	308	39.4
H3N2	M	29	9697.06	11	Pneumonia	No	Yes	1	No	No	No	No	No	No	No	Yes	No	No	Yes	Yes	Yes	No	No	No	No	No	32	102/72	146	Yes	No	No	Yes	No	No	No	68	216	14.86	4.37	74.2	13	112	274	39.4
H3N2	F	2	3126.63	7	Pneumonia	Yes	Yes	2	No	No	No	No	No	No	Yes	Yes	No	No	Yes	No	No	No	No	No	No	No	34	96/50	136	Yes	No	No	No	No	No	No	137	-	8.02	.	26.1	67.8	111	141	39.5
H3N2	M	9	12976.6	18	Pneumonia	Yes	No	2	No	No	No	No	No	No	No	No	No	No	Yes	No	Yes	No	No	No	No	No	42	80/42	148	Yes	No	No	No	No	No	No	-	633	11.79	.	40.7	44.7	116	422	39.5
H3N2	M	8	2387.75	5	Pneumonia	Yes	No	2	No	No	No	No	No	No	No	Yes	Yes	No	Yes	No	No	No	Yes	No	No	No	40	86/52	110	No	No	No	No	No	No	No	25	420	7.9	4.45	61.1	26.8	126	116	39.5
H3N2	M	12	3726.32	7	Acute bronchitis	Yes	Yes	2	Others	No	No	No	No	No	No	No	No	No	Yes	No	Yes	No	No	No	No	No	34	82/50	125	No	No	No	No	No	No	No	21	374	2.35	4.93	29.2	53.4	107	141	39.5
H3N2	F	48	2923.43	5	Pneumonia	No	Yes	2	Others	No	No	No	No	No	Yes	No	No	No	Yes	No	No	No	No	No	No	No	24		112	No	No	No	Yes	No	No	No	13	295	7.02	4.76	56.5	31.3	133	195	39.5
H3N2	F	11	2657.76	7	Pneumonia	No	Yes	2	No	No	No	No	No	No	Yes	Yes	No	No	Yes	No	Yes	No	No	No	No	No	26	80/58	123	Yes	No	No	No	No	No	No	15	278	4.84	4.08	44.4	48.8	113	263	39.5
H3N2	M	12	6570.65	10	Pneumonia	No	Yes	2	Others	No	No	No	No	No	Yes	Yes	No	No	Yes	No	Yes	No	No	Yes	No	No	34		170	No	No	No	Yes	No	No	No	31	194	5.98	4.09	37.4	49.8	120	226	39.5
H3N2	F	4	3079.65	11	Pneumonia	Yes	No	2	No	No	No	No	No	No	No	No	No	No	Yes	Yes	Yes	No	Yes	No	No	No	40	70/45	140	No	No	No	No	No	No	No	28	95	7.23	4.45	39	53	128	157	39.5
H3N2	M	21	3440.46	7	Pneumonia	No	Yes	2	Others	No	No	No	No	No	No	Yes	Yes	No	Yes	No	Yes	No	No	No	No	No	30	84/54	110	No	No	No	Yes	No	No	No	-	160	4.9	4.7	45.4	46.4	122	245	39.6
H3N2	M	10	3354.87	7	Pneumonia	Yes	Yes	2	Others	No	No	No	No	No	No	No	No	No	Yes	No	No	No	No	No	No	No	28	80/56	130	No	No	Yes	No	No	No	No	-	-	7.18	4.37	31.6	60.3	134	312	39.7
H3N2	M	24	2384.52	5	Pneumonia	Yes	Yes	2	Others	No	No	No	No	No	No	No	No	No	Yes	No	No	No	No	No	No	No	38	86/52	124	Yes	No	No	Yes	No	No	No	10	251	5.56	4.05	21.9	59.2	108	196	39.7
H3N2	F	15	2047.62	4	Acute bronchitis	No	Yes	2	No	No	No	No	No	No	No	Yes	No	No	Yes	Yes	Yes	No	No	No	No	No	24	84/58	116	No	No	No	No	No	No	No	11	225	3.81	5.53	39.4	49.6	102	273	39.7
H3N2	M	19	1631.51	4	Acute bronchitis	No	No	2	No	No	No	No	No	No	No	No	No	No	No	No	No	No	Yes	Yes	No	Yes	32	85/57	165	No	No	No	No	No	No	No	-	217	7.75	4.34	20.5	64.5	111	276	39.7
H3N2	M	7	6031.74	12	Pneumonia	No	Yes	2	Others	No	No	No	No	No	Yes	Yes	No	No	Yes	Yes	Yes	Yes	No	No	No	No	30	86/42	122	Yes	No	No	No	No	No	No	12	216	2.67	4.08	15.1	71.1	122	129	39.7
H3N2	M	11	4397.39	9	Pneumonia	Yes	No	1	Pulmonary	No	No	No	No	No	Yes	Yes	No	No	Yes	No	No	No	No	No	No	No	36	82/54	140	Yes	No	No	No	No	No	No	-	174	5.27	3.82	54.8	42.1	96	220	39.7
H3N2	M	20	13506.6	16	Pneumonia	No	No	2	No	No	No	No	No	No	No	Yes	Yes	No	Yes	No	No	No	No	No	No	No	30		122	No	No	No	No	No	No	Yes	-	-	9.7	.	.	.	.	250	39.8
H3N2	M	35	3588.77	8	Pneumonia	No	No	2	No	No	Yes	No	No	No	Yes	Yes	No	No	Yes	Yes	No	No	No	Yes	No	No	30	86/52	142	Yes	No	No	Yes	No	No	No	447	-	7.17	4.35	56.3	36.7	.	227	39.8
H3N2	F	5	4862.3	11	Pneumonia	Yes	No	2	No	No	No	No	No	No	No	No	No	No	Yes	No	No	No	No	Yes	No	No	35	82/50	128	No	No	No	No	No	No	No	16	-	9.3	.	11.6	74.7	115	326	39.8
H3N2	M	3	377.92	8	Acute bronchitis	Yes	Yes	2	Others	No	No	No	No	No	Yes	Yes	Yes	No	Yes	Yes	No	No	Yes	No	No	No	40	80/40	150	Yes	No	No	No	No	No	No	8	462	7.53	.	75.1	15.4	130	298	39.8
H3N2	M	48	7528.67	9	Pneumonia	No	Yes	2	Pulmonary	No	No	No	No	No	No	No	No	No	Yes	No	No	No	No	Yes	No	No	28		112	Yes	No	Yes	Yes	No	Yes	No	-	244	7.1	4.63	24.7	61.8	118	255	39.8
H3N2	M	11	3919.59	7	Pneumonia	Yes	No	2	No	No	No	No	No	No	Yes	Yes	No	No	Yes	No	No	No	No	No	No	No	30	76/46	124	Yes	No	No	Yes	No	No	No	26	290	11.2	.	35	44	113	410	39.9
H3N2	M	168	8090.8	9	Acute bronchitis	No	No	2	No	No	No	No	No	No	No	No	No	No	Yes	No	No	No	No	No	No	No	26		100	No	No	No	Yes	No	No	No	14	235	2.15	4.32	21.3	61.6	129	160	39.9
H3N2	M	43	3019.54	6	Pneumonia	No	Yes	2	No	No	No	No	No	No	No	No	No	No	Yes	No	No	No	No	No	No	No	25	89/50	120	No	No	No	Yes	No	No	No	-	-	17.54	5.29	69.1	25.3	92	440	40
H3N2	M	46	2591.14	4	Acute bronchitis	Yes	Yes	1	Neurologic	No	No	No	No	No	Yes	Yes	No	No	Yes	No	No	No	Yes	No	No	No	26	88/56	104	No	No	Yes	Yes	No	No	No	37	-	14.02	.	58.8	.	110	524	40
H3N2	F	60	2504.45	5	Pneumonia	No	Yes	3	Pulmonary	No	No	No	No	No	No	Yes	No	No	Yes	No	No	No	No	No	No	No	30	98/67	120	No	No	Yes	Yes	No	No	No	26	-	14	4.19	62.8	27.7	115	277	40
H3N2	M	12	3258.87	6	Pneumonia	Yes	Yes	2	No	No	No	No	No	No	No	No	No	No	Yes	No	Yes	No	Yes	No	No	No	30	86/43	130	Yes	No	No	No	No	No	No	15	-	10.3	.	83.9	9.7	93.5	270	40
H3N2	M	36	2927.76	5	Pneumonia	No	No	2	No	No	No	No	No	No	No	No	No	No	Yes	Yes	No	No	No	No	No	No	28	96/50	116	Yes	No	No	Yes	No	No	No	13	353	3.8	4.73	58.4	39.8	137	252	40
H3N2	F	156	2946.37	5	Pneumonia	No	Yes	2	Pulmonary	No	Yes	Yes	No	No	No	No	No	No	Yes	Yes	No	No	No	No	No	No	18	106/78	85	No	No	Yes	Yes	No	Yes	No	17	336	5.14	.	19.7	70.4	126	335	40
H3N2	F	15	15036.9	26	Acute bronchitis	No	Yes	2	No	No	No	No	No	No	No	No	No	No	Yes	Yes	Yes	Yes	Yes	No	No	No	32	74/51	130	No	No	No	No	No	Yes	No	19	334	24.13	4.48	18.6	72.6	134	225	40
H3N2	F	5	46031.5	35	Pneumonia	No	No	2	Cardiac	No	No	No	No	No	No	No	No	No	Yes	No	Yes	Yes	No	No	No	No	32	86/42	138	Yes	No	No	No	No	No	No	22	314	3.87	4.24	11.4	75.9	132	203	40
H3N2	M	12	3452.87	10	Pneumonia	Yes	Yes	2	No	No	No	No	No	No	No	No	No	No	Yes	Yes	No	No	No	No	No	Yes	32	88/54	133	Yes	No	Yes	Yes	No	No	No	24	307	9.6	4.26	78.4	16	113	571	40
H3N2	F	8	18452.5	21	Pneumonia	No	No	2	Others	No	No	No	No	No	No	Yes	No	No	Yes	Yes	No	No	No	No	No	No	32	86/41	138	Yes	No	No	No	No	No	No	12	260	15.17	4.98	87.8	9.7	143	301	40
H3N2	M	57	9731.41	9	Pneumonia	No	No	2	Renal	No	No	No	No	No	Yes	Yes	No	No	Yes	No	Yes	Yes	No	No	No	No	40	114/75	134	Yes	Yes	No	No	No	Yes	No	12	254	12	.	71.6	18.3	.	.	40
H3N2	M	8	3852.18	5	Acute bronchitis	No	No	2	No	Yes	No	No	No	No	Yes	Yes	No	No	Yes	No	No	No	No	No	No	No	26	86/54	130	No	No	No	No	No	No	No	12	243	13.25	4.6	29.2	63	106	631	40
H3N2	M	156	21680.9	15	Pneumonia	No	No	2	Others	No	No	No	No	No	No	No	No	No	Yes	Yes	No	No	No	Yes	No	No	26		132	Yes	No	Yes	No	No	No	No	13	229	11.4	4.77	47.8	36.9	113	302	40
H3N2	F	29	1195	4	Pneumonia	Yes	Yes	2	No	No	Yes	No	No	No	No	No	No	No	Yes	No	No	No	No	No	No	No	25	86/56	114	No	No	Yes	No	No	No	No	-	210	5.01	.	.	55.9	.	.	40
H3N2	M	51	3215.94	6	Pneumonia	No	No	2	No	No	No	No	No	No	No	No	No	No	Yes	No	No	No	No	No	No	No	26	92/51	104	No	No	No	Yes	No	Yes	No	32	205	5.23	4.04	10.1	79.7	110	306	40
H3N2	F	84	17214.6	16	Pneumonia	No	No	2	No	No	No	No	No	No	Yes	Yes	No	No	Yes	Yes	No	No	No	Yes	No	No	25		129	Yes	No	No	No	No	No	No	-	-	9.09	4.17	81.9	14.8	117	168	40.1
H3N2	M	36	2741.54	6	Acute bronchitis	No	No	2	No	No	No	No	No	No	Yes	Yes	No	No	Yes	Yes	No	No	No	No	No	No	25	93/52	95	No	No	Yes	No	No	No	No	-	-	9.09	.	63.3	18.2	.	.	40.1
H3N2	M	48	3804.51	8	Pneumonia	No	No	2	No	No	No	No	No	No	No	Yes	No	No	Yes	Yes	No	No	No	Yes	No	No	30	95/58	132	No	No	Yes	No	No	Yes	No	11	256	3.77	4.38	39.8	46.6	128	118	40.1
H3N2	M	7	3227.31	6	Acute bronchitis	Yes	Yes	2	No	No	No	No	No	No	No	No	No	No	Yes	No	No	No	No	No	No	No	30	88/50	142	No	No	Yes	No	No	No	No	-	202	7.78	4.48	41.3	49.9	122	186	40.1
H3N2	M	71	3247.82	7	Acute bronchitis	No	Yes	2	No	No	No	No	No	No	Yes	Yes	No	No	Yes	No	No	No	Yes	No	No	No	24	93/59	86	No	No	No	Yes	Yes	No	No	-	192	5.4	4.3	19	70	106	138	40.1
H3N2	M	84	3492.61	7	Pneumonia	Yes	No	2	Neurologic	No	No	No	No	No	Yes	Yes	No	No	Yes	No	No	Yes	No	Yes	Yes	No	30		138	Yes	No	No	No	No	Yes	No	33	191	3.53	3.63	44.5	42.8	110	127	40.1
H3N2	M	36	3255.12	7	Acute bronchitis	No	Yes	2	No	No	No	No	No	No	No	No	No	No	Yes	Yes	No	No	No	No	No	No	35	85/50	136	No	No	Yes	Yes	No	No	No	467	-	2.52	4.24	28.7	52.2	117	126	40.2
H3N2	M	38	5027.31	9	Pneumonia	No	Yes	2	No	No	No	No	No	No	No	No	No	No	Yes	No	No	No	No	No	No	No	30	92/58	130	No	No	Yes	Yes	No	Yes	No	16	340	4.71	4.78	23.3	64.9	141	163	40.2
H3N2	M	23	3953.42	8	Pneumonia	Yes	Yes	2	Others	No	No	No	No	No	No	Yes	No	No	Yes	Yes	No	No	No	No	No	No	26	88/50	110	Yes	No	No	Yes	No	Yes	No	-	162	30.31	3.94	36.4	51.4	100	316	40.2
H3N2	M	21	4354.86	10	Pneumonia	Yes	No	2	Others	No	No	No	No	No	Yes	Yes	No	No	Yes	No	No	No	No	No	No	No	28	82/49	120	Yes	No	Yes	No	No	Yes	No	26	213	5.21	4.61	36.5	48.2	136	251	40.3
H3N2	F	192	14405	16	Acute bronchitis	No	No	1	Others	No	No	No	No	No	No	No	No	No	Yes	Yes	No	No	No	Yes	No	No	26	108/65	90	No	No	No	No	No	Yes	No	15	-	3.3	.	16	56	95	101	40.5
H3N2	F	60	3079.67	8	Acute bronchitis	Yes	No	2	others	Yes	Yes	No	No	No	No	No	No	No	Yes	No	No	No	Yes	No	No	No	28	108/56	128	No	No	No	Yes	No	No	No	14	230	8.03	4.16	82	11.2	116	283	40.5
H3N2	M	36	6191.87	8	Pneumonia	No	No	2	No	Yes	No	No	No	No	Yes	No	No	No	Yes	No	No	No	No	Yes	No	No	26	88/54	110	No	No	No	Yes	No	No	No	118	391	7.75	.	71.4	23.4	120	182	41
H3N2	M	22	3551.93	6	Pneumonia	No	No	2	Pulmonary	No	No	No	No	No	No	No	No	No	Yes	No	Yes	No	No	No	No	No	28	86/49	120	No	No	No	Yes	No	No	No	12	282	3.4	4.46	23.4	56.2	124	260	41
H3N2	M	2	2748.49	7	Pneumonia	No	No	2	Others	No	No	No	No	No	Yes	Yes	No	No	Yes	No	No	No	No	No	No	No	36	80/52	140	Yes	No	No	No	No	No	No	21	251	13.98	4.5	48.1	37.5	116	333	41
H3N2	F	52	3838.9	10	Pneumonia	No	No	2	No	No	No	No	No	No	No	No	No	No	Yes	Yes	No	No	Yes	No	No	No	27	94/58	120	No	No	Yes	No	No	Yes	No	-	211	5.04	4.18	55.9	37.5	122	97	41
H3N2	M	14	2627.23	7	Pneumonia	Yes	No	2	No	No	No	No	No	No	No	No	No	No	Yes	No	No	No	No	No	No	No	28	86/52	120	No	No	No	No	No	No	No	18	220	10.2	4.28	24.1	70.8	105	567	41.5	39.1313	1.03953
pdmH1N1	M	96	3165.43	7	Pneumonia	No	No	Yes	others	No	Yes	No	No	No	Yes	Yes	No	No	Yes	No	No	No	No	No	Yes	No	25	90/60	106	No	No	No	Yes	No	No	No	21	430	10.12	3.68	58.8	29.4	106	257	36.9
pdmH1N1	M	47	4565.32	9	Pneumonia	Yes	No	No	Pulmonary	No	No	No	No	No	Yes	Yes	No	No	Yes	No	Yes	No	No	Yes	No	No	32	90/60	128	No	No	No	Yes	No	No	No	16	-	3.98	4.37	37	58.5	119	176	38.4
pdmH1N1	F	7	3556.26	8	Pneumonia	No	Yes	No	others	No	No	No	No	No	Yes	Yes	No	No	Yes	No	No	No	Yes	No	No	Yes	30	76/45	124	Yes	No	Yes	No	No	No	No	-	-	7.14	4.26	29.2	57	110	289	38.5
pdmH1N1	M	36	5661.39	8	Acute bronchitis	Yes	Yes	No	Neurologic	Yes	No	No	No	No	Yes	Yes	No	No	Yes	Yes	No	No	No	Yes	No	No	28	100/55	120	No	No	No	Yes	No	Yes	No	17	250	20.02	4.31	58.3	29.1	124	253	38.5
pdmH1N1	M	72	2645.87	6	Acute bronchitis	No	No	No	Renal	No	No	Yes	No	No	Yes	Yes	No	No	Yes	No	No	No	No	No	No	No	30	116/62	104	No	No	Yes	Yes	No	No	No	20	450	6.86	4.19	33.7	58.5	107	228	38.7
pdmH1N1	M	84	3135.05	5	Acute bronchitis	Yes	Yes	No	No	No	No	No	No	No	Yes	No	No	No	Yes	No	No	No	No	No	No	No	22	96/61	89	No	No	No	Yes	Yes	Yes	No	27	323	20.97	3.87	11.1	78.3	104	439	38.8
pdmH1N1	M	144	3844.56	6	Acute bronchitis	Yes	Yes	No	No	No	No	Yes	No	No	No	No	No	No	Yes	No	No	No	No	No	No	No	36	122/62	138	No	No	No	No	No	Yes	No	24	304	5.73	4.48	32.3	60.7	128	286	38.8
pdmH1N1	M	19	9496.8	13	Pneumonia	No	Yes	No	No	No	No	No	No	No	No	No	No	No	Yes	No	Yes	No	Yes	Yes	No	No	28	84/46	125	No	No	No	No	No	Yes	No	16	232	5.07	4.63	64.7	29.8	134	234	38.9
pdmH1N1	F	4	21990.4	33	Pneumonia	No	Yes	No	Pulmonary	No	No	No	No	No	No	No	No	No	Yes	Yes	No	Yes	No	No	No	No	63	65/43	158	Yes	Yes	No	No	No	No	No	14	-	11.17	4.45	48.8	43.4	124	263	39
pdmH1N1	M	36	3764.69	7	Pneumonia	No	No	No	No	No	No	No	No	No	Yes	Yes	No	No	Yes	No	No	No	No	No	No	No	28	86/54	110	Yes	No	Yes	Yes	No	Yes	No	20	292	4.51	4.72	11.9	70.8	128	131	39
pdmH1N1	M	11	1895.09	4	Pneumonia	No	No	No	others	No	No	No	No	No	Yes	Yes	No	No	Yes	No	Yes	Yes	No	Yes	No	No	32	90/56	160	Yes	No	No	No	No	No	No	17	236	11.99	4.45	61.3	29.9	129	302	39
pdmH1N1	M	36	5134.7	7	Pneumonia	Yes	Yes	No	No	Yes	No	No	No	No	Yes	No	No	No	Yes	Yes	No	No	Yes	No	No	No	30	92/60	130	Yes	No	No	No	No	Yes	No	19	235	8.72	5.35	33.7	60.3	98	412	39
pdmH1N1	M	36	-	5	Pneumonia	Yes	No	No	No	No	No	No	No	No	No	No	No	No	Yes	Yes	No	No	No	No	No	No	28	96/50	116	Yes	No	No	Yes	No	No	No	22	180	8.5	5.06	49.7	32.1	110	178	39
pdmH1N1	F	48	3924.53	8	Pneumonia	Yes	Yes	No	No	No	No	No	No	No	Yes	Yes	No	No	Yes	No	No	No	No	No	No	No	22	97/80	92	Yes	No	No	Yes	No	Yes	No	23	339	12.2	.	18.4	57.3	.	.	39.3
pdmH1N1	F	48	6737.26	11	Pneumonia	No	Yes	No	Pulmonary	No	No	No	No	No	No	No	No	No	Yes	No	No	No	No	No	No	No	24	90/52	108	Yes	No	No	Yes	No	Yes	No	17	325	8.1	.	46	37	134	266	39.3
pdmH1N1	F	14	4123.72	7	Pneumonia	No	Yes	No	No	No	No	No	No	No	No	No	No	No	Yes	No	Yes	No	No	Yes	No	No	25	78/56	125	Yes	No	No	No	No	Yes	No	19	253	9.46	4.61	19.2	68.8	121	362	39.3
pdmH1N1	F	12	6725.94	13	Pneumonia	No	No	No	Pulmonary	No	No	No	No	No	Yes	Yes	No	No	Yes	No	No	No	No	No	No	No	28	80/46	124	Yes	No	No	Yes	No	No	No	45	294	8.81	4.57	16.3	74.4	118	243	39.5
pdmH1N1	M	8	3313.95	8	Pneumonia	Yes	No	No	No	No	No	No	No	No	Yes	Yes	No	No	Yes	No	Yes	No	No	Yes	No	No	36	85/54	136	Yes	No	No	No	No	No	No	22	291	7.6	4.28	61	25.3	128	247	39.5
pdmH1N1	M	7	2234.13	4	Pneumonia	No	Yes	No	others	No	No	No	No	No	No	No	No	No	Yes	No	No	No	No	No	No	No	30	78/50	130	Yes	No	No	No	No	No	No	23	247	5.93	4.5	39.2	48.4	136	350	39.6
pdmH1N1	M	60	2756.14	7	Acute bronchitis	No	No	No	No	No	No	No	No	No	No	Yes	No	No	Yes	No	No	No	No	No	No	No	24	97/59	118	No	No	No	Yes	No	No	No	22	235	7.18	4.73	46	44.4	126	452	39.6
pdmH1N1	F	5	3098.33	6	Pneumonia	Yes	No	No	No	No	No	No	No	No	Yes	No	No	No	Yes	No	No	No	No	No	No	No	26	105/65	108	Yes	No	No	No	No	No	No	20	253	8.13	4.6	45.9	33.5	88	281	39.8
pdmH1N1	F	25	5904.37	13	Pneumonia	No	No	No	No	No	No	No	No	No	No	No	No	No	Yes	No	No	No	No	No	No	No	26	90/54	110	No	No	No	Yes	No	No	No	17	210	11.64	4.79	34.6	57.3	96	276	39.8
pdmH1N1	M	8	3253.29	8	Acute bronchitis	No	No	No	No	No	No	No	No	No	Yes	Yes	No	No	Yes	No	No	No	No	No	No	No	36	75/45	130	No	No	Yes	Yes	No	No	No	18	219	3.66	4.76	18.9	71.3	134	149	40
pdmH1N1	M	16	3760.66	6	Pneumonia	Yes	No	No	others	No	No	No	No	No	No	Yes	No	No	Yes	No	No	No	No	No	No	No	28	80/48	120	No	No	No	Yes	No	Yes	No	33	-	4.75	4.94	34.8	50.8	134	224	40.1
pdmH1N1	F	9	3316.34	8	Pneumonia	No	Yes	No	No	No	No	No	No	No	No	Yes	No	No	Yes	No	Yes	No	No	No	No	No	28	78/43	128	Yes	No	No	No	No	No	No	11	363	10.05	4.45	37.9	38.1	112	295	40.5
pdmH1N1	F	6	5063.83	9	Pneumonia	No	No	No	No	No	Yes	No	No	No	No	No	No	No	Yes	Yes	No	No	Yes	Yes	No	No	36	80/42	140	Yes	No	No	No	No	No	Yes	31	215	5.66	.	66.1	27.9	.	.	40.5	39.2038	0.744301
Victoria	F	56	4253.68	9	Pneumonia	No	No	No	No	No	No	No	No	Yes	Yes	Yes	No	No	Yes	Yes	No	No	No	Yes	Yes	No	26	88/56	108	No	No	No	Yes	No	Yes	No	57	-	6.99	4.34	55.8	22.1	131	123	37.8
Victoria	F	58	14003.1	19	Pneumonia	Yes	Yes	Yes	Others	No	No	No	No	No	No	No	No	No	Yes	Yes	No	No	No	No	No	No	26	88/56	104	Yes	No	No	No	No	No	No	42	-	11.39	4.18	21.8	69.5	114	186	37.8
Victoria	F	60	3731.27	10	Pneumonia	No	Yes	No	Pulmonary	No	No	No	No	No	No	No	No	No	Yes	Yes	No	No	No	No	No	No	26	86/52	132	Yes	No	Yes	Yes	No	No	No	16	338	9.73	4.95	40.7	39.1	94	336	36.5
Victoria	F	24	3066.71	6	Pneumonia	No	Yes	No	No	No	Yes	No	No	No	No	No	No	No	Yes	No	No	No	No	No	No	No	26	84/58	112	Yes	No	No	Yes	No	No	No	-	223	15.54	4.85	36.2	51.9	118	516	37
Victoria	F	13	3803.74	10	Acute bronchitis	No	No	No	No	No	No	No	No	No	No	No	No	No	Yes	No	No	No	No	Yes	No	No	30		130	No	No	No	No	No	No	No	32	-	4.87	4.79	20.2	67.6	131	165	37.6
Victoria	M	17	3927.35	8	Acute bronchitis	No	Yes	No	No	No	No	No	No	No	Yes	Yes	No	No	Yes	No	No	No	Yes	Yes	No	Yes	26		110	No	No	No	Yes	No	No	No	15	248	15.5	.	62	29	110	258	37
Victoria	M	72	3721.65	8	Acute bronchitis	No	Yes	No	No	No	No	Yes	Yes	No	No	Yes	No	No	Yes	Yes	No	No	Yes	No	No	No	26	92/60	116	No	No	No	Yes	No	No	No	26	205	1.49	2.71	10.1	83.2	85	43	38
Victoria	M	22	4264.18	8	Acute bronchitis	No	Yes	Yes	Others	No	No	No	No	No	No	Yes	No	No	Yes	No	Yes	Yes	No	Yes	No	No	30	86/45	124	No	Yes	Yes	Yes	No	No	No	17	242	11.15	3.06	28.9	51.7	96	636	38.4
Victoria	F	24	4294.14	7	Pneumonia	Yes	No	No	No	No	Yes	No	No	No	Yes	Yes	No	No	Yes	No	No	No	No	No	No	No	24	128/62	150	No	No	No	Yes	No	Yes	No	17	258	1.53	4.38	49	15	129	230	38.5
Victoria	F	84	2987.77	7	Pneumonia	No	Yes	No	No	No	No	No	No	No	Yes	Yes	No	No	Yes	Yes	No	No	Yes	Yes	No	No	20	90/60	90	No	No	Yes	Yes	No	No	Yes	15	253	10.14	4.47	49.7	40.5	130	346	38.5
Victoria	M	24	6161.03	6	Acute bronchitis	No	No	No	Pulmonary	Yes	No	No	No	No	No	No	No	No	Yes	No	No	No	No	No	No	No	28		124	No	No	No	Yes	No	No	No	-	-	13.03	4.72	48	38.9	118	294	38.6
Victoria	M	108	8258.71	15	Pneumonia	Yes	No	No	Pulmonary	No	No	No	No	No	No	No	No	No	Yes	Yes	No	Yes	Yes	Yes	No	No	24		126	Yes	No	No	Yes	No	Yes	No	17	237	13.22	.	69.1	22.9	135	280	38.6
Victoria	M	72	4786.92	9	Acute bronchitis	No	No	No	Cardiac	No	No	No	No	No	No	No	No	No	Yes	No	No	No	No	No	No	No	24	89/54	112	Yes	No	No	No	No	No	No	17	-	9.55	3.89	19.9	61.6	106	349	39
Victoria	F	37	2700.74	6	Pneumonia	No	No	No	No	No	No	No	No	No	Yes	Yes	No	No	Yes	No	No	No	No	No	No	No	25	92/60	106	Yes	No	Yes	No	Yes	No	No	19	320	5.54	4.85	41.3	43.5	122	465	39
Victoria	M	96	3635.41	6	Acute bronchitis	No	Yes	Yes	Pulmonary	No	Yes	No	No	No	No	No	No	No	Yes	No	No	No	No	No	No	No	23	89/60	80	No	No	Yes	Yes	No	No	No	29	315	7.6	4.53	74.7	17.5	132	168	39
Victoria	F	60	5600.04	8	Pneumonia	Yes	No	No	No	No	Yes	No	No	No	No	No	No	No	Yes	No	No	No	No	No	No	No	24	96/56	132	No	No	No	Yes	No	No	No	-	283	6.4	4.29	58.9	34.5	134	533	39
Victoria	M	60	5517.69	8	Acute bronchitis	No	Yes	Yes	No	No	Yes	Yes	Yes	No	No	Yes	Yes	No	No	No	No	No	Yes	No	No	No	28		124	No	No	Yes	Yes	No	No	No	12	283	6.46	4.47	48.8	34.7	120	229	39
Victoria	F	60	3536.9	6	Pneumonia	Yes	No	No	No	No	No	No	No	No	No	No	No	No	Yes	No	No	No	Yes	Yes	No	No	30	90/60	122	Yes	No	No	Yes	No	No	No	37	279	14	.	71	.	123	220	39
Victoria	M	36	4830.78	8	Pneumonia	No	No	No	No	No	Yes	No	No	No	No	No	No	No	Yes	No	No	No	No	No	No	No	28		150	No	No	No	Yes	No	Yes	No	28	246	3.77	4.83	30.5	52.4	137	123	39
Victoria	M	120	3959.36	6	Pneumonia	Yes	Yes	No	Others	No	Yes	No	No	No	Yes	No	No	No	Yes	Yes	No	No	No	Yes	Yes	No	26		109	No	No	No	No	No	No	No	14	236	7.68	4.08	55.1	33.5	116	197	39
Victoria	M	53	2531.15	4	Pneumonia	No	Yes	No	No	No	No	No	No	No	Yes	Yes	No	No	Yes	Yes	No	No	No	No	No	No	28	90/60	106	No	No	Yes	Yes	No	No	No	13	208	9	.	59	32	133	206	39
Victoria	M	48	3146.16	5	Acute bronchitis	Yes	No	No	Others	No	No	No	No	No	Yes	Yes	No	No	No	No	No	No	No	No	No	No	26		118	No	No	Yes	Yes	No	No	No	22	184	6.32	4.16	53.1	31.7	131	239	39
Victoria	M	4	5801.73	9	Pneumonia	No	Yes	No	No	No	No	No	No	No	No	No	No	No	Yes	No	Yes	Yes	No	No	No	No	35	84/56	145	Yes	No	No	No	No	No	No	26	-	5.86	4.38	49.8	35.2	133	175	39.1
Victoria	M	24	3571.96	7	Acute bronchitis	Yes	No	No	No	No	No	No	No	No	No	Yes	Yes	Yes	Yes	Yes	No	No	No	Yes	No	No	28	92/54	116	No	No	No	Yes	No	Yes	No	31	341	2.44	4.42	31.6	59.8	116	140	39.1
Victoria	M	96	5119.92	6	Acute bronchitis	No	Yes	No	Cardiac	No	No	No	No	No	Yes	Yes	No	No	Yes	No	No	No	No	No	No	No	26		108	No	No	No	No	No	Yes	No	17	251	6.49	3.95	58.6	33.3	115	135	39.2
Victoria	M	36	3446.6	7	Pneumonia	Yes	Yes	No	Pulmonary	Yes	No	No	No	No	No	No	No	No	Yes	Yes	No	No	No	No	No	No	28	86/60	128	No	No	No	No	No	No	Yes	-	210	3.3	4.29	17.2	66.6	124	89	39.2
Victoria	F	121	9535.75	13	Pneumonia	No	No	No	No	No	No	No	No	No	No	No	No	No	Yes	No	No	No	No	No	No	No	22		82	Yes	No	No	Yes	No	Yes	No	12	276	6.94	4.31	27.3	62.1	122	383	39.3
Victoria	M	48	15294.2	15	Pneumonia	No	No	No	No	No	No	No	No	No	No	No	No	No	Yes	Yes	No	No	No	No	No	No	26		123	Yes	No	Yes	Yes	No	No	No	11	190	2.9	4.39	17	67	121	235	39.3
Victoria	M	10	3632.99	9	Pneumonia	No	No	No	No	No	No	No	No	No	No	No	No	No	Yes	Yes	No	No	No	Yes	No	No	30		120	No	No	No	Yes	No	No	No	27	286	8.1	4.52	53	35	118	312	39.4
Victoria	F	18	9011.62	13	Pneumonia	No	No	No	No	No	No	No	No	No	Yes	Yes	No	No	Yes	Yes	Yes	No	Yes	No	No	No	28		120	Yes	No	Yes	No	No	Yes	No	22	-	5.02	4.85	25.1	59	124	127	39.5
Victoria	M	9	3885.86	9	Pneumonia	No	Yes	Yes	No	No	No	No	No	No	Yes	Yes	No	No	Yes	No	No	No	No	No	No	No	30	80/52	120	No	No	Yes	No	No	No	No	24	231	5.6	4.61	19.4	66.3	115	258	39.5
Victoria	M	7	3017.94	7	Pneumonia	No	No	No	No	No	No	No	No	No	No	No	No	No	Yes	No	No	No	Yes	Yes	No	No	28		120	No	No	Yes	No	No	No	No	21	213	13.34	4.37	59.2	31.2	123	343	39.5
Victoria	M	60	4519.68	7	Acute bronchitis	No	No	No	No	No	No	No	No	No	Yes	Yes	No	No	Yes	Yes	No	No	No	No	No	No	24	111/73	115	No	No	Yes	Yes	No	Yes	No	13	199	3.75	4.82	31.4	58.7	125	294	39.5
Victoria	M	15	3007.24	7	Pneumonia	Yes	Yes	No	No	No	No	No	No	No	Yes	Yes	No	No	Yes	No	No	No	No	No	No	No	32	80/46	132	No	No	No	Yes	No	No	No	88	293	5.85	3.96	35.8	56.2	109	218	39.7
Victoria	F	3	4830.42	10	Acute bronchitis	Yes	Yes	No	No	No	No	No	Yes	No	No	No	No	No	Yes	No	No	No	No	No	No	Yes	24	87/58	123	No	No	No	Yes	No	Yes	No	42	196	12.38	4.56	85	8.7	99	405	39.7
Victoria	F	24	6049	11	Pneumonia	No	Yes	Yes	No	No	No	No	No	No	No	No	No	No	Yes	No	No	No	No	No	No	No	24	80/45	162	Yes	No	No	No	No	Yes	No	43	-	3.23	4.26	37.7	53.6	125	144	39.8
Victoria	F	51	5085.52	9	Pneumonia	No	No	No	No	No	No	No	No	No	Yes	Yes	No	No	Yes	Yes	No	No	Yes	No	No	No	24	89/50	104	No	No	Yes	Yes	No	Yes	No	23	-	5.82	4.14	40.5	47.5	122	219	39.8
Victoria	M	9	2672.23	5	Pneumonia	Yes	No	No	Others	No	No	No	No	No	No	Yes	No	No	Yes	No	No	No	No	Yes	No	No	30	85/50	135	Yes	No	No	No	No	No	No	10	335	19.54	2.92	66.8	25.6	80	502	39.8
Victoria	M	10	13278.2	17	Acute bronchitis	No	No	Yes	No	No	No	No	No	No	No	No	No	No	Yes	No	Yes	No	No	No	No	No	40	78/49	139	Yes	Yes	No	No	No	No	No	-	255	9.74	3.95	27.2	58.6	91	591	39.8
Victoria	M	0.25	2246.76	5	Acute bronchitis	Yes	No	No	No	No	No	No	No	No	No	Yes	Yes	No	Yes	No	No	No	No	No	No	No	40			No	No	No	No	No	No	No	31	229	10.2	4.59	40.8	50.5	122	248	39.8
Victoria	F	60	6668.6	13	Pneumonia	No	No	No	Others	No	No	No	No	No	Yes	Yes	No	No	Yes	No	Yes	No	No	No	No	No	22	91/64	116	Yes	No	No	Yes	No	No	No	13	211	4.16	2.34	56.9	32.2	67	134	39.8
Victoria	M	24	6278.04	16	Acute bronchitis	No	No	No	Pulmonary	No	No	No	No	No	No	No	No	No	Yes	No	Yes	Yes	No	Yes	No	No	32	102/60	135	Yes	No	No	No	No	No	No	15	198	7.16	.	17.3	71.1	122	251	39.8
Victoria	F	96	3096.44	6	Acute bronchitis	No	Yes	No	No	No	Yes	No	No	No	Yes	Yes	No	No	Yes	No	No	No	No	No	No	No	24	88/57	100	No	No	Yes	Yes	No	Yes	No	20	249	6.1	3.75	26	60	82	294	39.9
Victoria	M	43	3337.18	6	Pneumonia	Yes	No	No	No	No	No	No	Yes	No	No	No	No	No	Yes	No	No	No	No	No	No	No	24	86/54	120	No	No	No	Yes	No	No	No	25	235	7.34	3.97	42.7	44	113	256	39.9
Victoria	M	72	2709.6	6	Acute bronchitis	Yes	Yes	No	No	No	Yes	No	Yes	No	No	Yes	Yes	No	Yes	No	No	No	No	No	No	No	22			No	No	Yes	Yes	No	No	No	15	198	9.69	4.26	48.6	42	127	405	39.9
Victoria	M	84	3427.62	7	Pneumonia	No	Yes	No	No	No	No	No	No	No	No	Yes	Yes	No	Yes	Yes	No	No	No	No	No	No	23	88/58	98	No	No	Yes	Yes	No	No	No	19	-	4.78	4.77	51.5	37.4	131	104	40
Victoria	M	18	7717.35	18	Pneumonia	No	No	No	No	No	No	No	No	No	No	No	No	No	Yes	No	No	No	No	No	No	No	28	80/49	120	Yes	No	No	No	No	No	No	20	336	3.18	4.18	58.8	21.3	116	237	40
Victoria	M	36	3789.14	8	Pneumonia	Yes	Yes	No	Others	No	No	No	No	No	Yes	Yes	No	No	Yes	No	No	No	No	No	No	No	30	86/50	116	No	No	Yes	Yes	Yes	No	No	25	164	10.65	3.9	37.3	50.3	98	385	40.1
Victoria	M	9	4359.56	11	Pneumonia	No	No	No	Others	No	No	No	No	No	No	Yes	No	No	No	No	No	No	No	No	No	No	28	82/57	128	No	No	Yes	No	No	No	No	26	182	3.6	4.44	68.3	27.2	122	246	40.5
Victoria	M	8	3070.39	8	Acute bronchitis	Yes	Yes	No	No	No	No	No	No	No	Yes	Yes	No	No	Yes	No	Yes	No	No	No	No	No	30		120	No	No	No	No	No	No	No	17	-	7.96	4.04	66.5	25.6	116	202	41.6
Victoria	F	72	5989.92	14	Acute bronchitis	No	No	No	No	No	No	No	No	No	No	No	No	No	Yes	Yes	No	No	Yes	Yes	No	No	28	118/69	120	No	No	No	Yes	No	No	No	25	225	12.47	3.84	76.9	11.8	106	281	42
Yamagata	F	122	4539.53	8	Pneumonia	No	No	No	No	No	No	No	No	No	No	No	No	No	Yes	Yes	No	No	No	Yes	No	No	18	98/60	102	No	No	No	No	No	No	No	-	-	10.49	4.01	26.6	63.3	117	218	38
Yamagata	M	60	5968.22	11	Pneumonia	No	No	No	No	No	No	No	No	No	No	No	No	No	Yes	No	No	No	No	No	No	No	25		130	Yes	No	No	Yes	No	Yes	No	-	289	4.53	4.21	27.6	62.7	113	205	39
Yamagata	M	54	6321.36	14	Pneumonia	Yes	Yes	No	Neurologic	Yes	No	No	No	No	No	No	No	No	No	No	No	No	No	No	No	No	26	98/60	120	No	No	Yes	Yes	No	No	No	-	-	13.47	.	32.9	54	98	579	39.3
Yamagata	M	34	2090.84	6	Pneumonia	Yes	Yes	No	No	No	No	No	No	No	No	No	No	No	Yes	No	No	No	No	No	No	No	24		118	No	No	No	No	No	No	No	-	-	8.61	4.13	25.5	64.9	111	461	39.5
Yamagata	F	48	5758.45	12	Pneumonia	No	No	No	Pulmonary	No	No	No	No	No	Yes	Yes	No	No	Yes	No	No	No	Yes	No	No	No	27	84/58	108	Yes	No	No	No	No	No	No	-	-	10	3.83	48.4	42.7	110	207	39.7
Yamagata	F	20	3474.59	7	Pneumonia	No	No	No	No	No	No	No	No	No	No	No	No	No	Yes	No	No	No	Yes	Yes	No	No	26	76/51	122	Yes	No	No	Yes	No	No	No	-	235	2.46	3.56	52.5	39.8	104	118	39.7
Yamagata	M	12	4088.47	7	Pneumonia	No	No	No	Pulmonary	No	No	No	No	No	No	No	No	No	Yes	No	Yes	No	No	No	No	No	34	76/46	132	Yes	No	No	No	No	Yes	No	25	281	6.09	4.55	19.4	69	132	205	40
Yamagata	M	36	4710.99	11	Acute bronchitis	Yes	Yes	No	No	No	No	No	No	No	Yes	No	No	No	Yes	Yes	No	No	No	No	No	No	28	90/43	123	No	No	Yes	Yes	No	Yes	No	-	275	12.84	4.06	47.7	41.5	105	255	40.2	39.2237	0.961561		39.425
[truncated: 1 more columns]
